# Supplementary material for: Eleutheroside E alleviates cerebral ischemia-reperfusion injury in a 5-hydroxytryptamine receptor 2C (Htr2c)-dependent manner in rats
Source: Bioengineered. 2022 May 3;13(5):11718–31. doi: 10.1080/21655979.2022.2071009 (PMC9275941; doi:10.1080/21655979.2022.2071009)
Supplement: Supplemental Material [file KBIE_A_2071009_SM5837.zip]

Archive with 4 entries (3 files):
- supplementary/
- supplementary/approval.pdf
- supplementary/Supplementary fig1 Flow gating strategy.docx
- supplementary/WB original images.doc
